# Supplementary material for: Prediction of Two-Dimensional Janus Transition-Metal Chalcogenides: Robust Ferromagnetic Semiconductor with High Curie Temperature
Source: Molecules. 2024 Aug 19;29(16):3915. doi: 10.3390/molecules29163915 (PMC11357067; doi:10.3390/molecules29163915)
Supplement: Supplementary file 1 [file molecules-29-03915-s001.zip]

Archive with 1 entries (1 files):
- molecules-3135232-supplementary.pdf
